# Supplementary material for: Environmental DNA-based biodiversity profiling along the Houdong River in north-eastern Taiwan
Source: Biodivers Data J. 2024 Apr 23;12:e116921. doi: 10.3897/BDJ.12.e116921 (PMC11061556; doi:10.3897/BDJ.12.e116921)
Supplement: Supplementary material 1 — Sampling event data [file bdj-12-e116921-s001.tsv]

eventID	datasetName	samplingProtocol	eventDate	year	month	day	eventTime	continent	country	countryCode	county	verbatimLocality	decimalLatitude	decimalLongitude	coordinateUncertaintyInMeters	geodeticDatum	locationID	habitat	type	license	rightsHolder
AS:TIGPeDNAproj:WF	eDNA along Houdong riverine zonation in Taiwan	1L water sample filtered through 75um pore size sieve and then 0.22um membrane	2022-04-28T14:34:00	2022	4	28	14:34	Asia	Taiwan	TW	Yilan	Houdong upstream waterfall | 猴洞坑瀑布	24.844426	121.782248	30	WGS84	WF	waterfall [ENVO:00000040]	Event	https://creativecommons.org/licenses/by/4.0/legalcode	Academia Sinica
AS:TIGPeDNAproj:FR	eDNA along Houdong riverine zonation in Taiwan	1L water sample filtered through 75um pore size sieve and then 0.22um membrane	2022-04-28T15:00:00	2022	4	28	15:00	Asia	Taiwan	TW	Yilan	Houdong downstream river | 猴洞溪	24.835469	121.799973	30	WGS84	FR	freshwater river [ENVO:01000297]	Event	https://creativecommons.org/licenses/by/4.0/legalcode	Academia Sinica
AS:TIGPeDNAproj:ES	eDNA along Houdong riverine zonation in Taiwan	1L water sample filtered through 75um pore size sieve and then 0.22um membrane	2022-04-28T16:13:00	2022	4	28	16:13	Asia	Taiwan	TW	Yilan	Houdong river estuary | 下埔排水線	24.830522	121.804607	30	WGS84	ES	estuary [ENVO:00000045]	Event	https://creativecommons.org/licenses/by/4.0/legalcode	Academia Sinica
AS:TIGPeDNAproj:RM	eDNA along Houdong riverine zonation in Taiwan	1L water sample filtered through 75um pore size sieve and then 0.22um membrane	2022-04-28T15:27:00	2022	4	28	15:27	Asia	Taiwan	TW	Yilan	Houdong river mouth | 竹安出海口	24.841736	121.825681	30	WGS84	RM	river mouth [ENVO:00000386]	Event	https://creativecommons.org/licenses/by/4.0/legalcode	Academia Sinica
