# Supplementary material for: Environmental DNA-based biodiversity profiling along the Houdong River in north-eastern Taiwan
Source: Biodivers Data J. 2024 Apr 23;12:e116921. doi: 10.3897/BDJ.12.e116921 (PMC11061556; doi:10.3897/BDJ.12.e116921)
Supplement: Supplementary material 2 — Water quality measurements in each sampling event [file bdj-12-e116921-s002.tsv]

eventID	measurementID	measurementType	measurementValue	measurementUnit	measurementDeterminedDate	measurementMethod
AS:TIGPeDNAproj:WF	WF_replicate1_salinity	salinity	0	g/kg	2022-04-28	Atago 2491 MASTER-S/Milla Salinity Refractometer
AS:TIGPeDNAproj:WF	WF_replicate2_salinity	salinity	0	g/kg	2022-04-28	Atago 2491 MASTER-S/Milla Salinity Refractometer
AS:TIGPeDNAproj:WF	WF_replicate3_salinity	salinity	0	g/kg	2022-04-28	Atago 2491 MASTER-S/Milla Salinity Refractometer
AS:TIGPeDNAproj:FR	FR_replicate1_salinity	salinity	2	g/kg	2022-04-28	Atago 2491 MASTER-S/Milla Salinity Refractometer
AS:TIGPeDNAproj:FR	FR_replicate2_salinity	salinity	2	g/kg	2022-04-28	Atago 2491 MASTER-S/Milla Salinity Refractometer
AS:TIGPeDNAproj:FR	FR_replicate3_salinity	salinity	2	g/kg	2022-04-28	Atago 2491 MASTER-S/Milla Salinity Refractometer
AS:TIGPeDNAproj:ES	ES_replicate1_salinity	salinity	14	g/kg	2022-04-28	Atago 2491 MASTER-S/Milla Salinity Refractometer
AS:TIGPeDNAproj:ES	ES_replicate2_salinity	salinity	14	g/kg	2022-04-28	Atago 2491 MASTER-S/Milla Salinity Refractometer
AS:TIGPeDNAproj:ES	ES_replicate3_salinity	salinity	15	g/kg	2022-04-28	Atago 2491 MASTER-S/Milla Salinity Refractometer
AS:TIGPeDNAproj:RM	RM_replicate1_salinity	salinity	35	g/kg	2022-04-28	Atago 2491 MASTER-S/Milla Salinity Refractometer
AS:TIGPeDNAproj:RM	RM_replicate2_salinity	salinity	35	g/kg	2022-04-28	Atago 2491 MASTER-S/Milla Salinity Refractometer
AS:TIGPeDNAproj:RM	RM_replicate3_salinity	salinity	35	g/kg	2022-04-28	Atago 2491 MASTER-S/Milla Salinity Refractometer
AS:TIGPeDNAproj:WF	WF_replicate1_dissolved oxygen content	dissolved oxygen content	8.34	mg/L	2022-04-28	WTW MultiLine® Multi 3620 IDS Multi-Parameter Portable Meter equipped with an IDS pH electrode (SenTix 940) and an optical IDS dissolved oxygen sensor (FDO® 925)
AS:TIGPeDNAproj:WF	WF_replicate2_dissolved oxygen content	dissolved oxygen content	7.75	mg/L	2022-04-28	WTW MultiLine® Multi 3620 IDS Multi-Parameter Portable Meter equipped with an IDS pH electrode (SenTix 940) and an optical IDS dissolved oxygen sensor (FDO® 925)
AS:TIGPeDNAproj:WF	WF_replicate3_dissolved oxygen content	dissolved oxygen content	7.77	mg/L	2022-04-28	WTW MultiLine® Multi 3620 IDS Multi-Parameter Portable Meter equipped with an IDS pH electrode (SenTix 940) and an optical IDS dissolved oxygen sensor (FDO® 925)
AS:TIGPeDNAproj:FR	FR_replicate1_dissolved oxygen content	dissolved oxygen content	8.34	mg/L	2022-04-28	WTW MultiLine® Multi 3620 IDS Multi-Parameter Portable Meter equipped with an IDS pH electrode (SenTix 940) and an optical IDS dissolved oxygen sensor (FDO® 925)
AS:TIGPeDNAproj:FR	FR_replicate2_dissolved oxygen content	dissolved oxygen content	7.75	mg/L	2022-04-28	WTW MultiLine® Multi 3620 IDS Multi-Parameter Portable Meter equipped with an IDS pH electrode (SenTix 940) and an optical IDS dissolved oxygen sensor (FDO® 925)
AS:TIGPeDNAproj:FR	FR_replicate3_dissolved oxygen content	dissolved oxygen content	7.77	mg/L	2022-04-28	WTW MultiLine® Multi 3620 IDS Multi-Parameter Portable Meter equipped with an IDS pH electrode (SenTix 940) and an optical IDS dissolved oxygen sensor (FDO® 925)
AS:TIGPeDNAproj:ES	ES_replicate1_dissolved oxygen content	dissolved oxygen content	8.34	mg/L	2022-04-28	WTW MultiLine® Multi 3620 IDS Multi-Parameter Portable Meter equipped with an IDS pH electrode (SenTix 940) and an optical IDS dissolved oxygen sensor (FDO® 925)
AS:TIGPeDNAproj:ES	ES_replicate2_dissolved oxygen content	dissolved oxygen content	7.75	mg/L	2022-04-28	WTW MultiLine® Multi 3620 IDS Multi-Parameter Portable Meter equipped with an IDS pH electrode (SenTix 940) and an optical IDS dissolved oxygen sensor (FDO® 925)
AS:TIGPeDNAproj:ES	ES_replicate3_dissolved oxygen content	dissolved oxygen content	7.77	mg/L	2022-04-28	WTW MultiLine® Multi 3620 IDS Multi-Parameter Portable Meter equipped with an IDS pH electrode (SenTix 940) and an optical IDS dissolved oxygen sensor (FDO® 925)
AS:TIGPeDNAproj:RM	RM_replicate1_dissolved oxygen content	dissolved oxygen content	8.34	mg/L	2022-04-28	WTW MultiLine® Multi 3620 IDS Multi-Parameter Portable Meter equipped with an IDS pH electrode (SenTix 940) and an optical IDS dissolved oxygen sensor (FDO® 925)
AS:TIGPeDNAproj:RM	RM_replicate2_dissolved oxygen content	dissolved oxygen content	7.75	mg/L	2022-04-28	WTW MultiLine® Multi 3620 IDS Multi-Parameter Portable Meter equipped with an IDS pH electrode (SenTix 940) and an optical IDS dissolved oxygen sensor (FDO® 925)
AS:TIGPeDNAproj:RM	RM_replicate3_dissolved oxygen content	dissolved oxygen content	7.77	mg/L	2022-04-28	WTW MultiLine® Multi 3620 IDS Multi-Parameter Portable Meter equipped with an IDS pH electrode (SenTix 940) and an optical IDS dissolved oxygen sensor (FDO® 925)
AS:TIGPeDNAproj:WF	WF_replicate1_turbidity	turbidity	2.79	NTU	2022-04-28	EZDO TUB-430 Turbidity Meter
AS:TIGPeDNAproj:WF	WF_replicate2_turbidity	turbidity	3.59	NTU	2022-04-28	EZDO TUB-430 Turbidity Meter
AS:TIGPeDNAproj:WF	WF_replicate3_turbidity	turbidity	2.83	NTU	2022-04-28	EZDO TUB-430 Turbidity Meter
AS:TIGPeDNAproj:FR	FR_replicate1_turbidity	turbidity	18.35	NTU	2022-04-28	EZDO TUB-430 Turbidity Meter
AS:TIGPeDNAproj:FR	FR_replicate2_turbidity	turbidity	17.37	NTU	2022-04-28	EZDO TUB-430 Turbidity Meter
AS:TIGPeDNAproj:FR	FR_replicate3_turbidity	turbidity	17.67	NTU	2022-04-28	EZDO TUB-430 Turbidity Meter
AS:TIGPeDNAproj:ES	ES_replicate1_turbidity	turbidity	12.17	NTU	2022-04-28	EZDO TUB-430 Turbidity Meter
AS:TIGPeDNAproj:ES	ES_replicate2_turbidity	turbidity	14.88	NTU	2022-04-28	EZDO TUB-430 Turbidity Meter
AS:TIGPeDNAproj:ES	ES_replicate3_turbidity	turbidity	14.37	NTU	2022-04-28	EZDO TUB-430 Turbidity Meter
AS:TIGPeDNAproj:RM	RM_replicate1_turbidity	turbidity	2.45	NTU	2022-04-28	EZDO TUB-430 Turbidity Meter
AS:TIGPeDNAproj:RM	RM_replicate2_turbidity	turbidity	0.8	NTU	2022-04-28	EZDO TUB-430 Turbidity Meter
AS:TIGPeDNAproj:RM	RM_replicate3_turbidity	turbidity	0.93	NTU	2022-04-28	EZDO TUB-430 Turbidity Meter
AS:TIGPeDNAproj:WF	WF_replicate1_temperature	temperature	24.8	°C	2022-04-28	WTW MultiLine® Multi 3620 IDS Multi-Parameter Portable Meter equipped with an IDS pH electrode (SenTix 940) and an optical IDS dissolved oxygen sensor (FDO® 925)
AS:TIGPeDNAproj:WF	WF_replicate2_temperature	temperature	25.7	°C	2022-04-28	WTW MultiLine® Multi 3620 IDS Multi-Parameter Portable Meter equipped with an IDS pH electrode (SenTix 940) and an optical IDS dissolved oxygen sensor (FDO® 925)
AS:TIGPeDNAproj:WF	WF_replicate3_temperature	temperature	25.9	°C	2022-04-28	WTW MultiLine® Multi 3620 IDS Multi-Parameter Portable Meter equipped with an IDS pH electrode (SenTix 940) and an optical IDS dissolved oxygen sensor (FDO® 925)
AS:TIGPeDNAproj:FR	FR_replicate1_temperature	temperature	29.1	°C	2022-04-28	WTW MultiLine® Multi 3620 IDS Multi-Parameter Portable Meter equipped with an IDS pH electrode (SenTix 940) and an optical IDS dissolved oxygen sensor (FDO® 925)
AS:TIGPeDNAproj:FR	FR_replicate2_temperature	temperature	28.9	°C	2022-04-28	WTW MultiLine® Multi 3620 IDS Multi-Parameter Portable Meter equipped with an IDS pH electrode (SenTix 940) and an optical IDS dissolved oxygen sensor (FDO® 925)
AS:TIGPeDNAproj:FR	FR_replicate3_temperature	temperature	28.8	°C	2022-04-28	WTW MultiLine® Multi 3620 IDS Multi-Parameter Portable Meter equipped with an IDS pH electrode (SenTix 940) and an optical IDS dissolved oxygen sensor (FDO® 925)
AS:TIGPeDNAproj:ES	ES_replicate1_temperature	temperature	30.1	°C	2022-04-28	WTW MultiLine® Multi 3620 IDS Multi-Parameter Portable Meter equipped with an IDS pH electrode (SenTix 940) and an optical IDS dissolved oxygen sensor (FDO® 925)
AS:TIGPeDNAproj:ES	ES_replicate2_temperature	temperature	29.8	°C	2022-04-28	WTW MultiLine® Multi 3620 IDS Multi-Parameter Portable Meter equipped with an IDS pH electrode (SenTix 940) and an optical IDS dissolved oxygen sensor (FDO® 925)
AS:TIGPeDNAproj:ES	ES_replicate3_temperature	temperature	29.3	°C	2022-04-28	WTW MultiLine® Multi 3620 IDS Multi-Parameter Portable Meter equipped with an IDS pH electrode (SenTix 940) and an optical IDS dissolved oxygen sensor (FDO® 925)
AS:TIGPeDNAproj:RM	RM_replicate1_temperature	temperature	26.2	°C	2022-04-28	WTW MultiLine® Multi 3620 IDS Multi-Parameter Portable Meter equipped with an IDS pH electrode (SenTix 940) and an optical IDS dissolved oxygen sensor (FDO® 925)
AS:TIGPeDNAproj:RM	RM_replicate2_temperature	temperature	26.1	°C	2022-04-28	WTW MultiLine® Multi 3620 IDS Multi-Parameter Portable Meter equipped with an IDS pH electrode (SenTix 940) and an optical IDS dissolved oxygen sensor (FDO® 925)
AS:TIGPeDNAproj:RM	RM_replicate3_temperature	temperature	25.7	°C	2022-04-28	WTW MultiLine® Multi 3620 IDS Multi-Parameter Portable Meter equipped with an IDS pH electrode (SenTix 940) and an optical IDS dissolved oxygen sensor (FDO® 925)
AS:TIGPeDNAproj:WF	WF_replicate1_pH	pH	7.166		2022-04-28	WTW MultiLine® Multi 3620 IDS Multi-Parameter Portable Meter equipped with an IDS pH electrode (SenTix 940) and an optical IDS dissolved oxygen sensor (FDO® 925)
AS:TIGPeDNAproj:WF	WF_replicate2_pH	pH	7.111		2022-04-28	WTW MultiLine® Multi 3620 IDS Multi-Parameter Portable Meter equipped with an IDS pH electrode (SenTix 940) and an optical IDS dissolved oxygen sensor (FDO® 925)
AS:TIGPeDNAproj:WF	WF_replicate3_pH	pH	6.94		2022-04-28	WTW MultiLine® Multi 3620 IDS Multi-Parameter Portable Meter equipped with an IDS pH electrode (SenTix 940) and an optical IDS dissolved oxygen sensor (FDO® 925)
AS:TIGPeDNAproj:FR	FR_replicate1_pH	pH	7.485		2022-04-28	WTW MultiLine® Multi 3620 IDS Multi-Parameter Portable Meter equipped with an IDS pH electrode (SenTix 940) and an optical IDS dissolved oxygen sensor (FDO® 925)
AS:TIGPeDNAproj:FR	FR_replicate2_pH	pH	7.554		2022-04-28	WTW MultiLine® Multi 3620 IDS Multi-Parameter Portable Meter equipped with an IDS pH electrode (SenTix 940) and an optical IDS dissolved oxygen sensor (FDO® 925)
AS:TIGPeDNAproj:FR	FR_replicate3_pH	pH	7.514		2022-04-28	WTW MultiLine® Multi 3620 IDS Multi-Parameter Portable Meter equipped with an IDS pH electrode (SenTix 940) and an optical IDS dissolved oxygen sensor (FDO® 925)
AS:TIGPeDNAproj:ES	ES_replicate1_pH	pH	7.919		2022-04-28	WTW MultiLine® Multi 3620 IDS Multi-Parameter Portable Meter equipped with an IDS pH electrode (SenTix 940) and an optical IDS dissolved oxygen sensor (FDO® 925)
AS:TIGPeDNAproj:ES	ES_replicate2_pH	pH	7.985		2022-04-28	WTW MultiLine® Multi 3620 IDS Multi-Parameter Portable Meter equipped with an IDS pH electrode (SenTix 940) and an optical IDS dissolved oxygen sensor (FDO® 925)
AS:TIGPeDNAproj:ES	ES_replicate3_pH	pH	7.961		2022-04-28	WTW MultiLine® Multi 3620 IDS Multi-Parameter Portable Meter equipped with an IDS pH electrode (SenTix 940) and an optical IDS dissolved oxygen sensor (FDO® 925)
AS:TIGPeDNAproj:RM	RM_replicate1_pH	pH	8.148		2022-04-28	WTW MultiLine® Multi 3620 IDS Multi-Parameter Portable Meter equipped with an IDS pH electrode (SenTix 940) and an optical IDS dissolved oxygen sensor (FDO® 925)
AS:TIGPeDNAproj:RM	RM_replicate2_pH	pH	8.146		2022-04-28	WTW MultiLine® Multi 3620 IDS Multi-Parameter Portable Meter equipped with an IDS pH electrode (SenTix 940) and an optical IDS dissolved oxygen sensor (FDO® 925)
AS:TIGPeDNAproj:RM	RM_replicate3_pH	pH	8.138		2022-04-28	WTW MultiLine® Multi 3620 IDS Multi-Parameter Portable Meter equipped with an IDS pH electrode (SenTix 940) and an optical IDS dissolved oxygen sensor (FDO® 925)
