# Supplementary material for: Environmental DNA-based biodiversity profiling along the Houdong River in north-eastern Taiwan
Source: Biodivers Data J. 2024 Apr 23;12:e116921. doi: 10.3897/BDJ.12.e116921 (PMC11061556; doi:10.3897/BDJ.12.e116921)
Supplement: Supplementary material 3 — Sample relationship [file bdj-12-e116921-s003.tsv]

eventID	resourceRelationshipID	resourceID	relatedResourceID	relationshipOfResource
AS:TIGPeDNAproj:WF	WF:res1	WF1	AS:TIGPeDNAproj:WF	sample is technical replicate of event
AS:TIGPeDNAproj:WF	WF:res2	WF2	AS:TIGPeDNAproj:WF	sample is technical replicate of event
AS:TIGPeDNAproj:WF	WF:res3	WF3	AS:TIGPeDNAproj:WF	sample is technical replicate of event
AS:TIGPeDNAproj:FR	FR:res1	FR1	AS:TIGPeDNAproj:FR	sample is technical replicate of event
AS:TIGPeDNAproj:FR	FR:res2	FR2	AS:TIGPeDNAproj:FR	sample is technical replicate of event
AS:TIGPeDNAproj:FR	FR:res3	FR3	AS:TIGPeDNAproj:FR	sample is technical replicate of event
AS:TIGPeDNAproj:ES	ES:res1	ES1	AS:TIGPeDNAproj:ES	sample is technical replicate of event
AS:TIGPeDNAproj:ES	ES:res2	ES2	AS:TIGPeDNAproj:ES	sample is technical replicate of event
AS:TIGPeDNAproj:ES	ES:res3	ES3	AS:TIGPeDNAproj:ES	sample is technical replicate of event
AS:TIGPeDNAproj:RM	RM:res1	RM1	AS:TIGPeDNAproj:RM	sample is technical replicate of event
AS:TIGPeDNAproj:RM	RM:res2	RM2	AS:TIGPeDNAproj:RM	sample is technical replicate of event
AS:TIGPeDNAproj:RM	RM:res3	RM3	AS:TIGPeDNAproj:RM	sample is technical replicate of event
